# Supplementary material for: Responses of chimpanzees to cues of conspecific observation
Source: Anim Behav. 2013 Sep;86(3):595–602. doi: 10.1016/j.anbehav.2013.06.015 (PMC3763378; doi:10.1016/j.anbehav.2013.06.015)
Supplement: Supplementary file 1 [file mmc1.csv]

Trial	Date	Time	Chimp	Rank	Sex	Stage	Stimulus	Size	NoItems	PosItem1	PosItem2	MeanPos	LatP1	LatP2	LatP3	LatP4	LatC1	LatC2	LatC3	LatC4	MeanLatP	MeanLatC	Lookingcoder1	Lookingcoder2	Lookingaverage	Sqrtlooking
21	16	P	Berta	8	f	E1	Control	Large	5	5	7	6	5	6	9	11	88	180	180	180	7.75	157	.1281	.132	.13005	.360624458405139
31	17	A	Berta	8	f	E2	Face	Large	0	4.5	4.5	4.5	178	178	178	178	178	178	178	178	178	178	.2835	.2503	.2669	.51662365412358
36	17	P	Berta	8	f	E3	Control	Small	3	3	5	4	10	11	12	178	178	178	178	178	52.75	178	0	0	0	0
45	18	A	Berta	8	f	E4	Face	Small	8	5	7	6	3	5	7	17	109	111	115	115	8	112.5	.2156	.2856	.2506	.500599640431353
48	18	P	Berta	8	f	E5	Control	Full	8	7	5	6	8	11	16	20	111	114	118	120	13.75	115.75	.0504	.0589	.05465	.233773394551219
57	19	P	Berta	8	f	E6	Face	Full	4	5	7	6	4	11	12	15	178	178	178	178	10.5	178	0	.0053	.00265	.051478150704935
13	16	A	Bobby	4	m	E1	Face	Small	8	5	1	3	3	4	6	8	10	11	11	13	5.25	11.25	.0654	.0885	.07695	.277398630133604
20	16	P	Bobby	4	m	E2	Control	Small	8	7	5	6	2	3	4	7	6	6	7	9	4	7	.0944	.0812	.0878	.296310647800581
28	17	A	Bobby	4	m	E3	Face	Large	8	3	1	2	2	3	4	6	7	8	9	11	3.75	8.75	.1295	.1076	.11855	.344310906013736
32	17	P	Bobby	4	m	E4	Control	Large	8	7	3	5	3	4	5	13	10	11	15	24	6.25	15	.0954	.1816	.1385	.372155881318568
50	18	P	Bobby	4	m	E5	Face	Full	8	3	1	2	3	4	6	8	9	16	18	21	5.25	16	.1501	.1658	.15795	.397429238984753
55	19	A	Bobby	4	m	E6	Control	Full	8	7	3	5	3	4	5	7	8	9	11	12	4.75	10	.0471	.0766	.06185	.248696602308918
43	18	A	Julie	6.5	f	E1	Control	Full	4	3	5	4	2	2	4	6	178	178	178	178	3.5	178	0	0	0	0
49	18	P	Julie	6.5	f	E2	Face	Full	4	7	5	6	3	4	5	8	177	177	177	177	5	177	0	0	0	0
51	19	A	Julie	6.5	f	E3	Face	Large	4	7	5	6	1	2	3	4	177	177	177	177	2.5	177	.0206	.0511	.03585	.189340962287615
66	22	A	Julie	6.5	f	E4	Control	Large	4	7	5	6	3	5	6	7	177	177	177	177	5.25	177	.0619	.06	.06095	.24688053791257
67	22	A	Julie	6.5	f	E5	Control	Small	4	7	5	6	4	6	12	14	166	166	166	166	9	166	0	0	0	0
68	22	A	Julie	6.5	f	E6	Face	Small	4	7	5	6	3	4	5	6	178	178	178	178	4.5	178	0	0	0	0
23	16	P	Kathy	6.5	f	E1	Face	Small	8	7	8	7.5	3	8	13	30	4	6	11	17	13.5	9.5	.1674	.196	.1817	.426262829718942
25	17	A	Kathy	6.5	f	E2	Control	Small	8	3	1	2	3	6	8	9	14	16	17	19	6.5	16.5	.003	0	.0015	.0387298334620742
35	17	P	Kathy	6.5	f	E3	Control	Large	8	5	7	6	5	7	8	10	104	108	109	111	7.5	108	0	0	0	0
42	18	A	Kathy	6.5	f	E4	Face	Large	8	7	8	7.5	5	14	19	29	7	15	17	21	16.75	15	.0797	.092	.08585	.293001706479672
47	18	P	Kathy	6.5	f	E5	Face	Full	8	7	8	7.5	8	24	40	53	11	23	38	49	31.25	30.25	.3073	.2698	.28855	.537168502427311
52	19	A	Kathy	6.5	f	E6	Control	Full	8	1	2	1.5	7	8	31	37	5	22	24	26	20.75	19.25	.0064	.0341	.02025	.142302494707577
16	16	A	Miracle	5	f	E1	Control	Small	8	3	1	2	2	3	4	6	11	13	19	20	3.75	15.75	.0641	.0779	.071	.266458251889485
19	16	P	Miracle	5	f	E2	Face	Small	8	3	1	2	1	3	7	9	15	17	20	21	5	18.25	.0146	.0265	.02055	.143352711868315
27	17	A	Miracle	5	f	E3	Control	Large	8	5	1	3	3	4	6	8	17	27	30	32	5.25	26.5	.0564	.0565	.05645	.237592087410334
33	17	P	Miracle	5	f	E4	Face	Large	8	5	3	4	2	4	6	9	38	39	41	52	5.25	42.5	.0208	.0513	.03605	.189868375460475
46	18	A	Miracle	5	f	E5	Control	Full	8	3	7	5	2	5	7	13	15	17	25	27	6.75	21	.0219	.0339	.0279	.167032930884901
56	19	P	Miracle	5	f	E6	Face	Full	8	7	3	5	3	5	6	8	53	55	57	59	5.5	56	.1806	.2375	.20905	.457219859586173
60	20	P	Nicky	2	m	E1	Face	Full	8	7	1	4	2	13	29	33	40	84	91	93	19.25	77	.1388	.2268	.1828	.427551166528639
61	20	P	Nicky	2	m	E2	Control	Full	8	7	5	6	3	12	14	16	65	67	70	72	11.25	68.5	.073	.095	.084	.289827534923789
62	20	P	Nicky	2	m	E3	Control	Small	8	7	5	6	2	13	26	29	36	38	39	54	17.5	41.75	.0357	.1126	.07415	.272304976083802
63	20	P	Nicky	2	m	E4	Face	Small	8	7	5	6	2	12	20	33	38	40	42	44	16.75	41	.0447	.0644	.05455	.233559414282533
64	20	P	Nicky	2	m	E5	Face	Large	8	7	5	6	2	9	17	35	58	61	63	64	15.75	61.5	.012	.0884	.0502	.224053565024081
65	20	P	Nicky	2	m	E6	Control	Large	8	7	5	6	2	12	24	41	45	47	48	53	19.75	48.25	.0697	.1158	.09275	.304548846656821
53	19	A	Sinky	3	m	E1	Control	Small	4	7	5	6	5	6	9	14	169	169	169	169	8.5	169	0	.0244	.0122	.110453610171873
59	19	P	Sinky	3	m	E2	Face	Small	4	5	7	6	5	9	14	17	177	177	177	177	11.25	177	.1071	.2145	.1608	.400998753115268
69	22	A	Sinky	3	m	E3	Control	Full	4	7	5	6	4	7	11	14	178	178	178	178	9	178	.0416	.1044	.073	.270185121722126
70	22	A	Sinky	3	m	E4	Face	Full	4	7	5	6	7	9	10	13	179	179	179	179	9.75	179	0	.0309	.01545	.124298028946561
71	22	A	Sinky	3	m	E5	Control	Large	4	1	3	2	3	5	8	10	178	178	178	178	6.5	178	0	.0657	.03285	.181245689603919
72	22	A	Sinky	3	m	E6	Face	Large	4	1	3	2	2	4	6	8	177	177	177	177	5	177	0	.0031	.00155	.0393700393700591
22	16	P	Val	1	m	E1	Face	Large	8	6	7	6.5	11	19	26	30	10	16	22	24	21.5	18	.1092	.1989	.15405	.392492038135807
29	17	A	Val	1	m	E2	Control	Large	8	5	6	5.5	6	15	25	46	8	19	21	44	23	23	.055	.0819	.06845	.261629509039023
41	18	A	Val	1	m	E3	Face	Small	8	3	1	2	9	13	24	31	18	26	30	33	19.25	26.75	.0039	.0469	.0254	.159373774505092
58	19	P	Val	1	m	E4	Control	Small	8	5	7	6	12	14	40	52	22	31	35	43	29.5	32.75	.0751	.1876	.13135	.362422405488402
73	22	P	Val	1	m	E5	Face	Full	8	7	5	6	7	23	60	82	127	132	134	136	43	132.25	.0632	.0831	.07315	.27046256672597
74	22	P	Val	1	m	E6	Control	Full	6	3	7	5	6	8	21	88	163	168	175	175	30.75	170.25	.0986	.1395	.11905	.345036229981722
