# Supplementary material for: Responses of chimpanzees to cues of conspecific observation
Source: Anim Behav. 2013 Sep;86(3):595–602. doi: 10.1016/j.anbehav.2013.06.015 (PMC3763378; doi:10.1016/j.anbehav.2013.06.015)
Supplement: Supplementary file 2 [file mmc2.csv]

Trial	Chimp	Rankindex	Sex	Stimulus	Distance	Pos1	Pos2	Lookingcoder1	Lookingcoder2	Lookingaverage	Sqrtlooking	LatP1	LatP2	LatP3	LatP4	MeanLatPeanut
1	Kathy	0.576923077	f	Face	Near	1	2	0.0827	0.125	0.10385	0.322257661	5	7	8	9	7.25
2	Kathy	0.576923077	f	Control	Near	1	2	0.0243	0.0681	0.0462	0.214941853	6	8	10	17	10.25
3	Kathy	0.576923077	f	Face	Far	1	2	0.3174	0.3398	0.3286	0.573236426	9	13	15	17	13.5
4	Kathy	0.576923077	f	Control	Far	1	2	0.0327	0.0498	0.04125	0.20310096	5	6	8	9	7
5	Bobby	0.384615385	m	Face	Far	1	2	0.0472	0.1745	0.11085	0.332941436	5	6	7	9	6.75
6	Bobby	0.384615385	m	Control	Far	3	1	0.0732	0.1205	0.09685	0.311207326	5	7	8	10	7.5
7	Bobby	0.384615385	m	Face	Near	1	2	0.102	0.2914	0.1967	0.443508737	6	7	9	10	8
8	Bobby	0.384615385	m	Control	Near	1	2	0.1858	0.4369	0.31135	0.557987455	4	6	6	8	6
9	Louise	0.714285714	f	Control	Near	4	3	0.1356	0.1232	0.1294	0.359722115	3	5	7	10	6.25
10	Louise	0.714285714	f	Face	Near	4	3	0	0.0138	0.0069	0.083066239	3	4	6	7	5
11	Louise	0.714285714	f	Control	Far	4	3	0.0116	0.028	0.0198	0.140712473	4	5	6	9	6
12	Louise	0.714285714	f	Face	Far	3	4	0	0.0114	0.0057	0.075498344	4	6	7	8	6.25
13	Barbie	0.357142857	f	Control	Far	3	2	0.2406	0.2311	0.23585	0.485643902	15	16	17	21	17.25
14	Barbie	0.357142857	f	Face	Far	4	3	0.0789	0.0674	0.07315	0.270462567	7	8	10	12	9.25
15	Barbie	0.357142857	f	Control	Near	4	3	0.1307	0.0793	0.105	0.324037035	6	8	9	10	8.25
16	Barbie	0.357142857	f	Face	Near	4	2	0.3887	0.3465	0.3676	0.606300256	5	7	9	11	8
17	Val	0.153846154	m	Face	Near	3	2	0.1458	0.1755	0.16065	0.400811676	12	24	49	64	37.25
18	Val	0.153846154	m	Control	Near	2	1	0.1327	0.0407	0.0867	0.294448637	11	23	24	26	21
19	Val	0.153846154	m	Face	Far	2	1	0.0469	0.1454	0.09615	0.310080635	11	19	21	23	18.5
20	Val	0.153846154	m	Control	Far	2	3	0.0403	0.1803	0.1103	0.332114438	11	21	30	32	23.5
21	Julie	0.576923077	f	Face	Far	4	3	0.0617	0.0908	0.07625	0.276134025	3	5	5	6	4.75
22	Julie	0.576923077	f	Control	Far	4	2	0	0.0127	0.00635	0.079686887	5	5	6	7	5.75
23	Julie	0.576923077	f	Face	Near	2	4	0.206	0.2218	0.2139	0.462493243	5	5	6	8	6
24	Julie	0.576923077	f	Control	Near	4	2	0.0102	0.0139	0.01205	0.109772492	4	4	7	7	5.5
25	Miracle	0.461538462	f	Control	Near	4	3	0.1146	0.0579	0.08625	0.293683503	2	8	9	16	8.75
26	Miracle	0.461538462	f	Face	Near	3	1	0.053	0.0987	0.07585	0.275408787	3	5	6	7	5.25
27	Miracle	0.461538462	f	Control	Far	2	1	0.1408	0.1744	0.1576	0.396988665	3	4	7	9	5.75
28	Miracle	0.461538462	f	Face	Far	2	1	0.0281	0.0231	0.0256	0.16	3	5	8	9	6.25
29	Brian	0.142857143	m	Control	Far	2	3	0.0558	0.0829	0.06935	0.263343882	3	6	8	10	6.75
30	Brian	0.142857143	m	Face	Far	2	4	0.0762	0.0819	0.07905	0.281158318	3	4	6	8	5.25
31	Brian	0.142857143	m	Control	Near	2	4	0.1659	0.2262	0.19605	0.442775338	3	6	8	10	6.75
32	Brian	0.142857143	m	Face	Near	2	4	0.0617	0.2892	0.17545	0.418867521	5	7	18	11	10.25
33	Sinky	0.307692308	m	Face	Near	3	2	0.0403	0.0722	0.05625	0.237170825	21	24	27	31	25.75
34	Sinky	0.307692308	m	Control	Near	4	3	0.0068	0.0088	0.0078	0.088317609	8	12	15	17	13
35	Sinky	0.307692308	m	Face	Far	4	2	0.0188	0.1031	0.06095	0.246880538	13	18	21	26	19.5
36	Sinky	0.307692308	m	Control	Far	2	1	0	0.0591	0.02955	0.171901134	12	14	18	20	16
37	Kit	0.846153846	f	Control	Far	4	1	0	0.0388	0.0194	0.139283883	4	6	6	7	5.75
38	Kit	0.846153846	f	Face	Far	4	3	0.0271	0.0865	0.0568	0.238327506	6	7	9	17	9.75
39	Kit	0.846153846	f	Control	Near	4	1	0.3961	0.3846	0.39035	0.624779961	6	9	12	14	10.25
40	Kit	0.846153846	f	Face	Near	4	3	0.2343	0.2814	0.25785	0.507789326	6	12	17	20	13.75
41	Nicky	0.230769231	m	Control	Near	4	2	0.066	0.1959	0.13095	0.361870142	5	15	21	28	17.25
42	Nicky	0.230769231	m	Face	Near	4	3	0.0512	0.0613	0.05625	0.237170825	5	8	11	14	9.5
43	Nicky	0.230769231	m	Control	Far	4	3	0.1367	0.149	0.14285	0.377955024	4	6	11	12	8.25
44	Nicky	0.230769231	m	Face	Far	4	3	0.0189	0.0208	0.01985	0.140890028	5	7	10	13	8.75
